# Supplementary material for: Complete Chloroplast Genome Sequence of Erigeron breviscapus and Characterization of Chloroplast Regulatory Elements
Source: Front Plant Sci. 2021 Nov 25;12:758290. doi: 10.3389/fpls.2021.758290 (PMC8657942; doi:10.3389/fpls.2021.758290)
Supplement: Supplementary file 3 [file Table_3.xlsx]

## Sheet: misa_input.fasta
Supplementary Table 6. SSR analysis and statistics of chloroplast genome of E. breviscapus.
ID	SSR nr.	SSR type	SSR	size	start	end
DZXX	1	p5	(TCTAG)3	15	101	115
DZXX	2	p2	(TA)5	10	157	166
DZXX	3	c*	(AA)4(A)9*	9	1541	1549
DZXX	4	c*	(T)9(TT)4*	8	2172	2179
DZXX	5	c*	(A)8(AA)4*	8	4306	4313
DZXX	6	c*	(AA)4(A)8*	8	4400	4407
DZXX	7	c*	(A)8(AA)4*	8	4662	4669
DZXX	8	p5	(AATAA)3	15	4745	4759
DZXX	9	p3	(TTA)4	12	4807	4818
DZXX	10	c*	(C)9(CC)4*	8	5307	5314
DZXX	11	c*	(T)9(TT)4*	8	5561	5568
DZXX	12	c*	(A)11(AA)5*	10	6027	6036
DZXX	13	c*	(T)8(TT)4*	8	6390	6397
DZXX	14	p2	(AT)4	8	6766	6773
DZXX	15	c*	(T)9(TT)4*	8	6911	6918
DZXX	16	c*	(AA)4(A)9*	9	7524	7532
DZXX	17	c*	(A)9(AA)4*	8	7603	7610
DZXX	18	c*	(AA)4(A)9*	9	8407	8415
DZXX	19	c*	(AA)4(A)9*	9	8442	8450
DZXX	20	c*	(T)8(TT)4*	8	8800	8807
DZXX	21	c*	(T)8(TT)4*	8	9509	9516
DZXX	22	c*	(TT)4(T)8*	8	9552	9559
DZXX	23	c*	(T)10(TT)5*	10	9666	9675
DZXX	24	c*	(TT)5(T)11*	11	10888	10898
DZXX	25	c*	(AA)5(A)11*	11	11143	11153
DZXX	26	p2	(AG)4	8	11680	11687
DZXX	27	p2	(TC)4	8	12071	12078
DZXX	28	c*	(AA)4(A)9*	9	12257	12265
DZXX	29	p3	(TAA)4	12	12281	12292
DZXX	30	p4	(AATA)3	12	12302	12313
DZXX	31	c*	(A)8(AA)4*	8	12421	12428
DZXX	32	p2	(AT)4	8	12443	12450
DZXX	33	p4	(AAAT)3	12	12452	12463
DZXX	34	p2	(TA)4	8	12652	12659
DZXX	35	c*	(TT)6(TTT)4*(TTTT)3*(T)13*	13	12691	12703
DZXX	36	c*	(AA)5(A)10*	10	13378	13387
DZXX	37	c*	(A)8(AA)4*	8	13484	13491
DZXX	38	p2	(AT)4	8	13757	13764
DZXX	39	c*	(TT)4(T)8*	8	16647	16654
DZXX	40	c*	(G)8(GG)4*	8	17138	17145
DZXX	41	c*	(T)8(TT)4*	8	17258	17265
DZXX	42	c*	(A)9(AA)4*	8	18022	18029
DZXX	43	c*	(A)10(AA)5*	10	18447	18456
DZXX	44	p2	(TA)5	10	18670	18679
DZXX	45	p2	(AT)5	10	19668	19677
DZXX	46	c*	(T)9(TT)4*	8	20906	20913
DZXX	47	c*	(AA)4(A)8*	8	21216	21223
DZXX	48	c*	(AA)4(A)8*	8	22931	22938
DZXX	49	c*	(TT)4(T)9*	9	23074	23082
DZXX	50	c*	(TTTT)3(T)12*(TTT)4*(TT)6*	12	23227	23238
DZXX	51	c*	(TT)5(T)10*	10	26087	26096
DZXX	52	p2	(TA)4	8	26661	26668
DZXX	53	p2	(AT)4	8	27187	27194
DZXX	54	c*	(T)10(TT)5*	10	28035	28044
DZXX	55	c*	(T)11(TT)5*	10	29613	29622
DZXX	56	c*	(T)11(TT)5*	10	29823	29832
DZXX	57	c*	(A)11(AA)5*(AAT)4*	21	29860	29880
DZXX	58	p2	(TA)4	8	30885	30892
DZXX	59	c*	(TA)5(ATA)4*	19	30980	30998
DZXX	60	c*	(TT)5(T)10*	10	31157	31166
DZXX	61	p4	(ATTA)4	16	31281	31296
DZXX	62	p4	(ATTA)3	12	31300	31311
DZXX	63	p2	(TA)4	8	31429	31436
DZXX	64	p5	(TATAT)3	15	31873	31887
DZXX	65	c*	(T)9(TT)4*	8	32048	32055
DZXX	66	p3	(TAA)4	12	32357	32368
DZXX	67	c*	(AA)4(A)8*	8	32479	32486
DZXX	68	p3	(TTC)4	12	34886	34897
DZXX	69	c*	(A)8(AA)4*	8	35073	35080
DZXX	70	c*	(T)10(TT)5*	10	35086	35095
DZXX	71	p2	(GA)4	8	35236	35243
DZXX	72	p2	(AT)5	10	35414	35423
DZXX	73	c*	(A)9(AA)4*	8	35472	35479
DZXX	74	c*	(A)9(AA)4*	8	35996	36003
DZXX	75	c*	(AT)5(TAT)4*	19	36090	36108
DZXX	76	c*	(ATAT)3(AT)6*	12	36130	36141
DZXX	77	c*	(A)10(AA)5*	10	36329	36338
DZXX	78	c*	(AA)4(A)8*	8	36358	36365
DZXX	79	c*	(T)8(TT)4*	8	37035	37042
DZXX	80	c*	(A)8(AA)4*	8	37173	37180
DZXX	81	c*	(C)8(CC)4*	8	39924	39931
DZXX	82	c*	(TT)4(T)9*	9	42132	42140
DZXX	83	p2	(AT)5	10	42368	42377
DZXX	84	c*	(AA)6(AAA)4*(A)13*(AAAA)3*	12	42386	42397
DZXX	85	c*	(TT)4(T)8*	8	43955	43962
DZXX	86	c*	(AA)4(A)8*	8	44254	44261
DZXX	87	c*	(TT)4(T)8*	8	44763	44770
DZXX	88	p2	(CT)4	8	45535	45542
DZXX	89	p4	(TTAT)3	12	46284	46295
DZXX	90	p2	(TA)4	8	46491	46498
DZXX	91	c*	(T)12(TT)6*(TTT)4*(TTTT)3*	12	46579	46590
DZXX	92	p3	(ATT)4	12	46867	46878
DZXX	93	p4	(AAAT)3	12	47053	47064
DZXX	94	c*	(TT)4(T)8*	8	48899	48906
DZXX	95	c*	(TT)5(T)11*	11	50869	50879
DZXX	96	c*	(TTTTTT)3(TT)9*(TTTTT)3*(TTTT)4*(T)18*(TTT)6*	18	51340	51357
DZXX	97	c	(AT)5(TA)4	18	52436	52453
DZXX	98	c*	(T)12(TTT)4*(TTTT)3*(TT)6*	12	54746	54757
DZXX	99	c*	(AA)4(A)8*	8	54845	54852
DZXX	100	p2	(GA)4	8	55551	55558
DZXX	101	c*	(T)9(TT)4*	8	56958	56965
DZXX	102	c*	(TT)4(T)8*	8	57328	57335
DZXX	103	c*	(AA)4(A)8*	8	58955	58962
DZXX	104	c*	(TATA)3(TA)6*(TATAT)3*	23	59320	59342
DZXX	105	p3	(TAT)4	12	59368	59379
DZXX	106	c*	(TTT)4(T)12*(TTTT)3*(TT)6*	12	59576	59587
DZXX	107	c*	(TT)4(T)8*	8	60091	60098
DZXX	108	p2	(TA)5	10	60680	60689
DZXX	109	p2	(AT)4	8	60706	60713
DZXX	110	p5	(ATGAC)3	15	60878	60892
DZXX	111	c*	(T)8(TT)4*	8	61038	61045
DZXX	112	c*	(AT)6(ATAT)3*	12	61208	61219
DZXX	113	p2	(TC)4	8	61492	61499
DZXX	114	p2	(TA)5	10	62226	62235
DZXX	115	p2	(AT)4	8	62426	62433
DZXX	116	c*	(T)8(TT)4*	8	63510	63517
DZXX	117	c*	(AA)4(A)8*	8	63904	63911
DZXX	118	p2	(AG)4	8	64236	64243
DZXX	119	p2	(TC)4	8	64264	64271
DZXX	120	c*	(TT)4(T)9*	9	65260	65268
DZXX	121	p2	(TA)4	8	65435	65442
DZXX	122	c*	(T)8(TT)4*	8	65558	65565
DZXX	123	p2	(AT)4	8	65589	65596
DZXX	124	p2	(TA)5	10	67985	67994
DZXX	125	p4	(TATT)3	12	68054	68065
DZXX	126	c*	(AA)7(AAA)4*(A)14*(AAAA)3*	12	68536	68547
DZXX	127	p6	(ACTATA)3	18	68839	68856
DZXX	128	c*	(AA)5(A)10*	10	69289	69298
DZXX	129	p4	(ATAG)3	12	70046	70057
DZXX	130	c*	(A)8(AA)4*	8	70063	70070
DZXX	131	c*	(T)9(TT)4*	8	70722	70729
DZXX	132	c*	(AA)4(A)8*	8	71343	71350
DZXX	133	c*	(T)10(TT)5*	10	71709	71718
DZXX	134	p3	(AAT)4	12	72296	72307
DZXX	135	p3	(ATA)4	12	72362	72373
DZXX	136	p2	(TG)4	8	77200	77207
DZXX	137	p4	(TTTA)3	12	77433	77444
DZXX	138	p4	(ATTT)4	16	77446	77461
DZXX	139	p2	(TA)5	10	77494	77503
DZXX	140	p2	(AT)4	8	78230	78237
DZXX	141	c*	(A)8(AA)4*	8	78288	78295
DZXX	142	p2	(TA)4	8	78451	78458
DZXX	143	c*	(TT)5(T)10*	10	78532	78541
DZXX	144	c*	(TT)5(T)10*	10	80936	80945
DZXX	145	p2	(AT)5	10	82200	82209
DZXX	146	c*	(TT)4(T)8*	8	82373	82380
DZXX	147	c*	(T)8(TT)4*	8	82855	82862
DZXX	148	c*	(TT)4(T)8*	8	83142	83149
DZXX	149	c*	(T)8(TT)4*	8	83924	83931
DZXX	150	p4	(TTAT)3	12	84382	84393
DZXX	151	c*	(ATAT)3(AT)6*	12	84410	84421
DZXX	152	c*	(T)8(TT)4*	8	84678	84685
DZXX	153	c*	(T)9(TT)4*	8	84710	84717
DZXX	154	c*	(T)9(TT)4*	8	84745	84752
DZXX	155	p2	(TA)4	8	85340	85347
DZXX	156	p2	(GA)4	8	86971	86978
DZXX	157	p2	(GA)4	8	86983	86990
DZXX	158	c*	(AA)4(A)8*	8	88527	88534
DZXX	159	c*	(A)8(AA)4*	8	88990	88997
DZXX	160	c*	(T)9(TT)4*	8	89322	89329
DZXX	161	c*	(A)9(AA)4*	8	90134	90141
DZXX	162	p2	(AG)4	8	95236	95243
DZXX	163	c*	(A)11(AA)5*	10	95815	95824
DZXX	164	c*	(AA)5(A)10*	10	97132	97141
DZXX	165	p3	(TAT)4	12	99301	99312
DZXX	166	c*	(T)9(TT)4*	8	102754	102761
DZXX	167	p2	(CT)4	8	105934	105941
DZXX	168	c*	(A)8(AA)4*	8	109743	109750
DZXX	169	c*	(AA)4(A)8*	8	110080	110087
DZXX	170	c*	(T)8(TT)4*	8	110467	110474
DZXX	171	p2	(TA)4	8	111712	111719
DZXX	172	p4	(TATT)3	12	111730	111741
DZXX	173	c*	(TA)4(T)11(TT)5*	18	112372	112389
DZXX	174	c*	(A)8(AA)4*	8	113049	113056
DZXX	175	c*	(AA)5(A)11*	11	113373	113383
DZXX	176	c*	(TT)4(T)8*	8	114258	114265
DZXX	177	p2	(AT)4	8	114656	114663
DZXX	178	c*	(T)11(TT)5*	10	114823	114832
DZXX	179	p4	(AATA)3	12	115096	115107
DZXX	180	c*	(T)8(TT)4*	8	115487	115494
DZXX	181	c*	(AA)5(A)10*	10	116474	116483
DZXX	182	p2	(AT)5	10	117431	117440
DZXX	183	p2	(TA)4	8	118108	118115
DZXX	184	p3	(ATT)4	12	118244	118255
DZXX	185	c*	(T)8(TT)4*	8	118851	118858
DZXX	186	c*	(TT)5(T)11*	11	119850	119860
DZXX	187	p4	(AATC)3	12	120235	120246
DZXX	188	p2	(TC)4	8	122290	122297
DZXX	189	c*	(T)9(TT)4*	8	122339	122346
DZXX	190	c*	(T)9(TT)4*	8	123105	123112
DZXX	191	c*	(AA)4(A)8*	8	123872	123879
DZXX	192	p2	(AT)4	8	124188	124195
DZXX	193	c*	(TT)4(T)9*	9	124328	124336
DZXX	194	c*	(TT)4(T)9*	9	124436	124444
DZXX	195	c*	(AA)4(A)8*	8	124805	124812
DZXX	196	c*	(TT)4(T)8*	8	124960	124967
DZXX	197	c*	(T)8(TT)4*	8	125130	125137
DZXX	198	c*	(TT)4(T)8*	8	125401	125408
DZXX	199	c*	(TT)4(T)9*	9	125925	125933
DZXX	200	c*	(A)8(AA)4*	8	125996	126003
DZXX	201	c*	(TT)4(T)8*	8	126416	126423
DZXX	202	c*	(TT)4(T)8*	8	126494	126501
DZXX	203	c*	(T)8(TT)4*	8	126738	126745
DZXX	204	c*	(A)8(AA)4*	8	127021	127028
DZXX	205	c*	(A)9(AA)4*	8	127118	127125
DZXX	206	c*	(AA)4(A)8*	8	127149	127156
DZXX	207	p3	(TTC)5	15	127253	127267
DZXX	208	p2	(AG)4	8	130881	130888
DZXX	209	c*	(AA)4(A)9*	9	134060	134068
DZXX	210	p3	(TAA)4	12	137508	137519
DZXX	211	c*	(TT)5(T)10*	10	139681	139690
DZXX	212	c*	(TT)5(T)11*	11	140997	141007
DZXX	213	p2	(CT)4	8	141579	141586
DZXX	214	c*	(TT)4(T)9*	9	146680	146688
DZXX	215	c*	(AA)4(A)9*	9	147492	147500
DZXX	216	c*	(TT)4(T)8*	8	147825	147832
DZXX	217	c*	(TT)4(T)8*	8	148288	148295
DZXX	218	p2	(TC)4	8	149832	149839
DZXX	219	p2	(TC)4	8	149844	149851
DZXX	220	p2	(AT)4	8	151474	151481
DZXX	221	c*	(A)9(AA)4*	8	152069	152076
DZXX	222	c*	(AA)4(A)9*	9	152104	152112
DZXX	223	c*	(A)8(AA)4*	8	152137	152144
